# Supplementary material for: Production, Consumption, and Potential Public Health Impact of Low- and No-Alcohol Products: Results of a Scoping Review
Source: Nutrients. 2021 Sep 10;13(9):3153. doi: 10.3390/nu13093153 (PMC8466998; doi:10.3390/nu13093153)
Supplement: Supplementary file 1 [file nutrients-13-03153-s001.zip]

Archive with 1 entries (1 files):
- nutrients-1337871-supplementary.pdf
